# Supplementary material for: Long-Term Stability Prediction for Developability Assessment of Biopharmaceutics Using Advanced Kinetic Modeling
Source: Pharmaceutics. 2022 Feb 8;14(2):375. doi: 10.3390/pharmaceutics14020375 (PMC8880208; doi:10.3390/pharmaceutics14020375)
Supplement: Supplementary file 1 [file pharmaceutics-14-00375-s001.zip]

Archive with 2 entries (2 files):
- pharmaceutics-1542972-supplementary/SM_Experimental Data.xlsx
- pharmaceutics-1542972-supplementary/SM_Materials-Methods-Peptide Degradation revised.pdf
